# Supplementary material for: Satellite-based meteorological drought indicator to support food security in Java Island
Source: PLoS One. 2022 Jun 3;17(6):e0260982. doi: 10.1371/journal.pone.0260982 (PMC9165873; doi:10.1371/journal.pone.0260982)
Supplement: S1 File — (ZIP) [file pone.0260982.s001.zip]

Archive with 2 entries (2 files):
- Supporting Information/Raw and Processed Data.pdf
- Supporting Information/Supporting Information.pdf
